# Supplementary material for: LncRNA UCA1 regulates immune micro-environment in cisplatin-induced AKI by miRNA-4498/AKT3 pathway
Source: PLoS One. 2025 Feb 12;20(2):e0314654. doi: 10.1371/journal.pone.0314654 (PMC11819503; doi:10.1371/journal.pone.0314654)
Supplement: S1 File — Dataset collected during the experiment to measure in lncRNA UCA1 in cisplatin induced AKI mouse model and control mice. (XLSX) [file pone.0314654.s001.xlsx]

## Sheet: Sheet1
	figure 1c
			sham1	sham2	sham3	sham4	sham5	sham6	AKI1	AKI2	AKI3	AKI4	AKI5	AKI6
	18s	ct	15.6452	16.0062	15.6506	15.7921	15.4932	15.9457	15.6203	15.9481	16.2072	16.6092	16.2132	16.1795
		ct	16.5444	16.7732	16.7193	16.3708	16.4164	16.6066	15.833	16.0039	16.1536	16.1051	16.0381	16.5418
		average ct	16.0948	16.3897	16.1849	16.0815	15.9548	16.2762	15.7267	15.976	16.1804	16.3572	16.1257	16.3607
	sirt5	ct	23.7206	23.8006	24.8432	24.8437	23.6259	23.7857	22.5119	22.6168	23.5011	22.553	24.5919	24.6388
		ct	24.5225	24.421	23.8712	23.5512	23.7095	25.33	22.3178	22.275	23.4946	23.7323	22.3067	23.1304
		average ct	24.1215	24.1108	24.3572	24.1975	23.6677	24.5579	22.4148	22.4459	23.4978	23.1427	23.4493	23.8846
		delta ct	8.02673	7.72105	8.17233	8.116	7.7129	8.28171	6.68816	6.46993	7.31744	6.7855	7.32363	7.52389
		delta delta ct	0	-0.305679	0.145605	0.0892673	-0.313826	0.254978	-1.33857	-1.5568	-0.709291	-1.24123	-0.703101	-0.50284
		relative	1	1.236	0.904	0.94	1.243	0.838	2.529	2.942	1.635	2.364	1.628	1.417
	figure 2a	sham+NC1	sham+NC2	sham+NC3	sham+shR1	sham+shR2	sham+shR3	cis+NC1	cis+NC2	cis+NC3	cis+shR1	cis+shR2	cis+shR3
	TNFa	1	1.1	1.2	0.5	0.35	0.4	2.36	3.21	3.65	1.23	1.33	1.05
	IL-1ß	1	0.98	0.88	0.4	0.54	0.62	3.68	3.14	3.54	1.14	1.2	1.18
	IL-6	1	0.87	1.2	0.33	0.41	0.51	2.147	1.8	2.54	1.02	1.52	1.33
	figure 2b
		sham+NC1	sham+NC2	sham+NC3	sham+shR1	sham+shR2	sham+shR3	cis+NC1	cis+NC2	cis+NC3	cis+shR1	cis+shR2	cis+shR3
	CD4+	1	0.88	1.23	1.88	2.014	2.14	0.34	0.33	0.41	1.12	1.32	1.22
	CD8+	0.87	0.98	1.02	1.78	2.04	1.72	0.34	0.42	0.44	1.32	1.2	1.3
	figure 2c						figure 2d
	CD4+/CD8+	sham+NC1	sham+shR1	cis+NC1	cis+shR1		NK activity	sham+NC1	sham+shR1	cis+NC1	cis+shR1
		1	3.21	0.52	1.41			1.21	1.56	0.56	1.21
		1.2	3.01	0.43	1.32			1	1.84	0.43	1.03
		1.1	2.98	0.23	1.33			0.98	1.66	0.44	1.11
	figure 3b						figure 3d
	RELATIVE ACTIVITY	WT+NC	WT+MIMIC	MUT+NC	MUT+MIMIC		miR EXPRSSION	ev	oe	nc	shr
		1	0.4587	1.2147	1.214			1	0.092	1.895	4.134
		1.1588	0.3588	1.1247	1.0235			1.647	0.256	2.072	3.486
		1.235	0.39887	1.1214	1.2114			1.304	0.303	1.64	5.114
	figure 4c						figure 4d
	RELATIVE ACTIVITY	WT+NC	WT+MIMIC	MUT+NC	MUT+MIMIC		RELATIVE EXPRESSION OF AKT3	PCDNA	LNC	NC	MIMIC	LNC+MIMIC
		1	0.35	0.987	1.24			1.2	2.14	0.96	0.34	0.45
		1.14	0.379	0.936	1.14			1	1.89	1.23	0.42	0.34
		0.98	0.544	1.1557	1.08			1.1	2.63	1.32	0.31	0.48
	figure 4e
		NC1	NC2	NC3	SHR1	SHR2	SHR3	SHR+INHIBITOR	SHR+INHIBITOR	SHR+INHIBITOR	SHR+OE	SHR+OE	SHR+OE
	TNFα	1	0.87	1.21	0.54	0.65	0.32	2.21	2.32	2.14	2.41	2.64	2.21
	IL-1β	1	0.98	1.31	0.42	0.51	0.48	2.01	1.98	2.21	1.89	2.14	2.54
	IL-6	1	1.12	1.21	0.32	0.42	0.45	1.88	1.98	1.65	1.76	1.86	1.87
	figure 4f
		NC1	NC2	NC3	SHR1	SHR2	SHR3	SHR+INHIBITOR	SHR+INHIBITOR	SHR+INHIBITOR	SHR+OE	SHR+OE	SHR+OE
	CD4+	1	1.23	0.87	1.77	1.78	1.98	0.45	0.46	0.65	0.42	0.41	0.31
	CD8+	1	0.87	0.91	1.56	1.98	1.77	0.43	0.55	0.45	0.23	0.32	0.54
	figure 4g						figure 4h
	CD4+/CD8+	NC1	SHR1	SHR+INHIBITOR	SHR+OE		NK activity	NC1	SHR1	SHR+INHIBITOR	SHR+OE
		1	3.2	0.32	0.44			1	3.2	0.32	0.44
		1.2	3.6	0.34	0.41			1.2	3.6	0.34	0.41
		1.1	3.41	0.41	0.34			1.1	3.41	0.41	0.34
